# Supplementary material for: Possible Role of Insulin-Degrading Enzyme in the Physiopathology of Retinitis Pigmentosa
Source: Cells. 2022 May 12;11(10):1621. doi: 10.3390/cells11101621 (PMC9139804; doi:10.3390/cells11101621)
Supplement: Supplementary file 1 [file cells-11-01621-s001.zip]

Archive with 1 entries (1 files):
- cells-1649249-supplementary.pdf
